# Supplementary material for: Prenylated Flavonoids and C-15 Isoprenoid Analogues with Antibacterial Properties from the Whole Plant of Imperata cylindrica (L.) Raeusch (Gramineae)
Source: Molecules. 2021 Aug 4;26(16):4717. doi: 10.3390/molecules26164717 (PMC8401516; doi:10.3390/molecules26164717)
Supplement: Supplementary file 1 [file molecules-26-04717-s001.zip]

Archive with 1 entries (1 files):
- molecules-1298805-supplementary.pdf
